# Supplementary material for: Physiologically Based Pharmacokinetic (PBPK) Modeling for Predicting Brain Levels of Drug in Rat
Source: Pharmaceutics. 2021 Sep 3;13(9):1402. doi: 10.3390/pharmaceutics13091402 (PMC8471455; doi:10.3390/pharmaceutics13091402)
Supplement: Supplementary file 1 [file pharmaceutics-13-01402-s001.zip]

Archive with 1 entries (1 files):
- pharmaceutics-1305565-supplementary.pdf
